# Supplementary material for: Comparison of the Nutritional Adequacy of Current Food-Based Very Low Energy Diets: A Review and Nutritional Analysis
Source: Nutrients. 2024 Sep 5;16(17):2993. doi: 10.3390/nu16172993 (PMC11396843; doi:10.3390/nu16172993)
Supplement: Supplementary file 1 [file nutrients-16-02993-s001.zip]

Archive with 6 entries (6 files):
- Poon_Nutrients Supp S1.pdf
- Poon_Nutrients Supp S2.pdf
- Poon_Nutrients Supp S3.pdf
- Poon_Nutrients Supp S4.pdf
- Poon_Nutrients Supp S5.pdf
- Poon_Nutrients Supp S6.pdf
